# Supplementary material for: Myoferlin alleviates pressure overload-induced cardiac hypertrophy and dysfunction by inhibiting NLRP3-mediated pyroptosis
Source: PeerJ. 2024 Nov 13;12:e18499. doi: 10.7717/peerj.18499 (PMC11568814; doi:10.7717/peerj.18499)
Supplement: Data S1 [file peerj-12-18499-s001.csv]

Fig1 B	HW/BW	Control	MYOF	TAC	MYOF+TAC
		5.578628	5.521052	7.13324	6.65132
		5.22526	5.600454	8.306653	6.294095
		4.710696	5.500298	8.388014	6.682934
		4.625251	4.437197	8.09476	6.762585
		4.471163	5.111531	7.447686	6.031657
		4.222417	4.46979	8.842541	6.170142
		5.831214	4.578543	6.563667	5.312774
		5.144098	4.265844	8.100633	6.997033
Fig1 D	Cardiac cross-sectional area	Control	MYOF	TAC	MYOF+TAC
	(Folds of control)	1	1.080215	1.609897	1.292243
		1	0.9818405	1.891982	1.488758
		1	0.8991935	1.939605	1.459084
		1	1.198214	1.839605	1.54922
		1	0.989379	1.554373	1.374065
		1	1.119933	1.740331	1.443696
Fig1 F	Area of fibrosis(％ of field)	Control	MYOF	TAC	MYOF+TAC
		1.31	1.57	11.45	6.58
		1.08	0.06	16.53	5.13
		0.64	0.11	10.43	8.76
		0.089	0.64	12.23	4.04
		0.15	0.05	10.56	6.78
		0.47	0.07	9.12	6.25
Fig1 H	EF%	Control	MYOF	TAC	MYOF+TAC
		66	64	46	55
		55	60	47	38
		73	56	32	52
		62	67	33	50
		62	77	48	48
		71	70	41	51
		73	65	42	62
		63	65	53	51
		56	60	35	45
		74	60	32	47
Fig2 B	Tunel positive cells (％)	Control	MYOF	TAC	MYOF+TAC
		1.4	3.7	18.1	13.1
		3.8	0.9	26.2	12.2
		0.4	0.1	21.1	16.1
		1.1	1.13	15.3	18.3
		1.1	1.03	24.1	11.1
		1.13	1.7	16.5	14.5
Fig2 D	Caspase-1/GAPDH	Control	MYOF	TAC	MYOF+TAC
		0.072	0.162	0.6042	0.3042
		0.059	0.09	0.753	0.453
		0.098	0.168	0.508	0.308
		0.163	0.083	0.821	0.421
		0.121	0.121	0.412	0.512
		0.132	0.094	0.756	0.256
Fig2 E	GSDMD/GAPDH	Control	MYOF	TAC	MYOF+TAC
		0.102	0.082	1.2042	0.7042
		0.189	0.199	0.853	0.413
		0.108	0.148	0.808	0.418
		0.103	0.113	0.721	0.321
		0.151	0.101	1.312	0.442
		0.142	0.142	0.756	0.516
Fig3 B	NLRP3/GAPDH	Control	CRID3	TAC	TAC+CRID3
		0.212	0.242	0.9042	0.5042
		0.379	0.349	1.053	0.653
		0.308	0.258	0.808	0.408
		0.413	0.433	0.921	0.321
		0.231	0.491	1.212	0.412
		0.562	0.392	0.856	0.456
Fig3 C	Caspase-1/GAPDH	Control	CRID3	TAC	TAC+CRID3
		0.062	0.142	1.1042	0.5042
		0.079	0.139	0.953	0.653
		0.068	0.208	1.208	0.408
		0.153	0.133	0.821	0.421
		0.111	0.111	0.812	0.612
		0.152	0.092	0.956	0.356
Fig3 D	ASC/GAPDH	Control		CRID3		TAC		TAC+CRID3
		0.142		0.102		0.6042		0.4042
		0.129		0.169		0.753		0.333
		0.1308		0.228		0.508		0.468
		0.193		0.133		0.721		0.521
		0.111		0.121		0.512		0.452
		0.172		0.162		0.556		0.356
Fig3 E	GSDMD-N/GAPDH	Control		CRID3		TAC		TAC+CRID3
		0.112		0.082		1.3042		0.6042
		0.169		0.159		0.953		0.453
		0.118		0.168		0.908		0.408
		0.113		0.133		0.821		0.421
		0.121		0.121		1.212		0.412
		0.142		0.142		0.856		0.556
Fig3 F	Tunel positive cells (％)	Control	CRID3	TAC	TAC+CRID3
		2.4	2.7	16.1	11.1
		2.8	1.9	27.2	14.2
		0.2	1.1	20.1	13.1
		2.1	1.3	14.3	15.3
		1.4	1.3	25.1	10.1
		1.3	2.7	15.5	16.5
Fig3 G	HW/BW	Control	CRID3	TAC	TAC+CRID3
		4.478628	5.121052	9.03324	6.55132
		5.32526	5.700454	8.106653	6.094095
		4.610696	5.100298	8.288014	6.382934
		5.825251	4.237197	7.29476	6.462585
		4.371163	5.211531	7.547686	7.131657
		4.622417	4.36979	8.442541	5.270142
		4.831214	4.178543	6.563667	5.512774
		5.044098	4.365844	8.500633	6.697033
Fig3 I	Cardiac cross-sectional area	Control	CRID3	TAC	TAC+CRID3
		1	1.080215	1.609897	1.292243
		1	1.191841	1.691982	1.288758
		1	0.7991935	2.139605	1.459084
		1	0.8382136	1.739605	1.64922
		1	0.989379	1.554373	1.574065
		1	1.219933	1.840331	1.443696
Fig3 K	Area of fibrosis(％ of field)	Control	CRID3	TAC	TAC+CRID3
		1.01	1.47	15.45	7.78
		1.38	0.07	15.53	5.03
		0.34	0.04	13.43	7.16
		0.09	0.54	13.23	4.24
		0.26	0.38	11.39	8.78
		0.17	0.06	9.56	7.65
Fig3 M	EF%	Control	CRID3	TAC	TAC+CRID3
		62	68	37	56
		59	71	49	45
		62	59	34	53
		71	67	37	55
		74	73	47	49
		60	71	40	49
		65	67	42	52
		65	55	40	54
		60	60	30	45
		74	63	34	57
Fig4 B	NLRP3/GAPDH	Control	TAC	MYOF+TAC	pcDNA NLRP3+MYOF+TAC
		0.112	0.9042	0.602	0.7042
		0.179	0.953	0.579	0.853
		0.208	0.808	0.368	0.808
		0.233	0.721	0.233	0.721
		0.111	0.812	0.511	0.812
		0.192	0.756	0.498	0.756
Fig4 C	Caspase-1/GAPDH	Control	TAC	MYOF+TAC	pcDNA NLRP3+MYOF+TAC
		0.262	0.8042	0.362	0.7042
		0.079	0.753	0.279	0.953
		0.068	0.708	0.368	0.608
		0.153	0.921	0.233	0.821
		0.111	0.712	0.211	0.612
		0.192	0.856	0.392	0.556
Fig4 D	ASC/GAPDH	Control	TAC	MYOF+TAC	pcDNA NLRP3+MYOF+TAC
		0.162	0.8042	0.362	0.7042
		0.079	0.953	0.279	1.153
		0.168	0.708	0.268	0.508
		0.133	0.721	0.333	0.621
		0.111	0.812	0.211	0.712
		0.092	0.756	0.192	0.656
Fig4 E	GSDMD-N/GAPDH	Control	TAC	MYOF+TAC	pcDNA NLRP3+MYOF+TAC
		0.212	0.8042	0.422	0.7042
		0.179	0.953	0.259	0.953
		0.108	0.608	0.258	0.708
		0.113	0.821	0.333	0.521
		0.131	0.812	0.321	0.612
		0.162	0.556	0.242	0.756
Fig4 F	Tunel positive cells (％)	Control	TAC	MYOF+TAC	pcDNA NLRP3+MYOF+TAC
		1.2	18.1	6.2	21.1
		2.5	19.2	6.9	20.2
		0.4	24.1	9.4	13.1
		2.6	16.3	10.3	17.3
		1.36	21.1	7.3	19.1
		0.7	15.5	8.1	18.5
